# Supplementary material for: 13C CPMAS NMR as an Alternative Method to Verify the Quality of Dietary Supplements Containing Curcumin
Source: Molecules. 2023 Apr 13;28(8):3442. doi: 10.3390/molecules28083442 (PMC10143288; doi:10.3390/molecules28083442)
Supplement: Supplementary file 1 [file molecules-28-03442-s001.zip]

Archive with 1 entries (1 files):
- molecules-2304252-supplementary.pdf
